# Supplementary material for: Real-space heterogeneous reconstruction, refinement, and disentanglement of CryoEM conformational states with HetSIREN
Source: Nat Commun. 2025 Apr 22;16:3751. doi: 10.1038/s41467-025-59135-0 (PMC12015509; doi:10.1038/s41467-025-59135-0)
Supplement: Supplementary file 4 — Source Data [file 41467_2025_59135_MOESM4_ESM.xlsx]

## Sheet: Figure 4b
Figure 4b
		Resolution Å	Voxel Counts
	HetSIREN	2.80463	1444
		3.0539	12120
		3.30317	101204
		3.55244	712874
		3.80171	563704
		4.05098	428125
		4.30024	355799
		4.54951	317525
		4.79878	292815
		5.04805	280650
		5.29732	280502
		5.54659	274944
		5.79585	269637
		6.04512	260888
		6.29439	236993
		6.54366	198501
		6.79293	157578
		7.04219	120583
		7.29146	90738
		7.54073	66347
		7.79	48455
		8.03927	37609
		8.28854	29889
		8.5378	24461
		8.78707	20106
		9.03634	16643
		9.28561	13872
		9.53488	11836
		9.78415	9994
		10.0334	8588
		10.2827	7516
		10.532	6672
		10.7812	11145
		Resolution Å	Voxel Counts
	Original	2.80463	10295
		3.0539	3027
		3.30317	3641
		3.55244	4647
		3.80171	3822
		4.05098	4759
		4.30024	6937
		4.54951	12934
		4.79878	28567
		5.04805	58687
		5.29732	107390
		5.54659	169008
		5.79585	229563
		6.04512	274741
		6.29439	299621
		6.54366	301011
		6.79293	292047
		7.04219	274711
		7.29146	253193
		7.54073	230193
		7.79	210600
		8.03927	193037
		8.28854	178099
		8.5378	163902
		8.78707	150729
		9.03634	137578
		9.28561	122521
		9.53488	106602
		9.78415	92866
		10.0334	79386
		10.2827	67976
		10.532	57350
		10.7812	93196

## Sheet: Figure 6b
Figure 6b
		Resolution Å	Voxel Counts
	EMD-29069	2.62381	9
		2.87143	79
		3.11905	471
		3.36667	25835
		3.61429	72769
		3.8619	67066
		4.10952	58304
		4.35714	51747
		4.60476	51811
		4.85238	52617
		5.1	51249
		5.34762	45259
		5.59524	36598
		5.84286	28198
		6.09048	21736
		6.3381	16074
		6.58571	12317
		6.83333	9673
		7.08095	7348
		7.32857	5939
		7.57619	4908
		7.82381	4138
		8.07143	3515
		8.31905	2944
		8.56667	2717
		8.81429	2338
		9.0619	2175
		9.30952	1931
		9.55714	1785
		9.80476	1685
		10.0524	1589
		10.3	1515
		10.5476	1537
		10.7952	2872
		Resolution Å	Voxel Counts
	HetSIREN	2.62381	6031
		2.87143	3717
		3.11905	5007
		3.36667	7954
		3.61429	23115
		3.8619	59767
		4.10952	106448
		4.35714	128286
		4.60476	107949
		4.85238	78348
		5.1	53980
		5.34762	39061
		5.59524	30468
		5.84286	25441
		6.09048	21787
		6.3381	19520
		6.58571	18738
		6.83333	18238
		7.08095	17811
		7.32857	17426
		7.57619	15932
		7.82381	13800
		8.07143	11760
		8.31905	9914
		8.56667	8173
		8.81429	6950
		9.0619	5570
		9.30952	4619
		9.55714	3541
		9.80476	2609
		10.0524	2002
		10.3	1495
		10.5476	1100
		10.7952	1308

## Sheet: Figure 10b
Figure 10b
		Resolution Å	Voxel Counts
	Original 23K	2.93651	41
		3.18955	394
		3.44258	6178
		3.69561	41091
		3.94864	95884
		4.20167	115133
		4.4547	78060
		4.70773	57131
		4.96076	51770
		5.21379	50363
		5.46682	48844
		5.71985	46600
		5.97288	43229
		6.22591	40277
		6.47894	35581
		6.73197	30823
		6.985	24534
		7.23803	18147
		7.49106	12908
		7.74409	8899
		7.99712	6001
		8.25015	4003
		8.50318	2446
		8.75621	1595
		9.00924	918
		9.26227	486
		9.5153	216
		9.76833	116
		10.0214	50
		10.2744	23
		10.5274	5
		10.7805	6
		Resolution Å	Voxel Counts
	HetSIREN	2.92429	23525
		3.17286	59694
		3.42143	276398
		3.67	48584
		3.91857	27407
		4.16714	25692
		4.41571	26719
		4.66429	28408
		4.91286	30464
		5.16143	31698
		5.41	30604
		5.65857	29199
		5.90714	27624
		6.15571	23663
		6.40429	18665
		6.65286	13567
		6.90143	9280
		7.15	6615
		7.39857	5174
		7.64714	4375
		7.89571	3507
		8.14429	2630
		8.39286	1630
		8.64143	912
		8.89	379
		9.13857	100
		9.38714	27

## Sheet: Supplementary Figure 7a
Supplementary Figure 7a
		Atomic models	PC1
	37⁰ 3 Down	0	3.46854
		1	3.29852
		2	3.3882
		3	3.34001
		4	3.46031
		5	3.40208
		6	3.46231
		7	3.32986
		8	3.46892
		9	3.52202
		10	3.48258
		11	3.51385
		12	3.3141
		13	3.43498
		14	3.32396
		15	3.33522
		Atomic models	PC1
	37⁰ 1 Up	0	-3.25429
		1	-2.76489
		2	-2.99066
		3	-3.23059
		Atomic models	PC1
	4⁰ 1 Up	0	-4.67096
		1	-4.58925
		2	-4.42799
		3	-4.40416
		4	-5.4823
		5	-4.65371
		6	-4.31065
		7	-4.89739
		8	-4.86864

## Sheet: Supplementary Figure 7b
Supplementary Figure 7b
		Residue	Root Square Fluctuations
		0	4.14841
		1	2.82095
		2	3.10635
		3	4.06488
		4	4.0863
		5	4.93663
		6	4.19289
		7	2.38929
		8	1.88398
		9	2.20304
		10	2.34968
		11	2.33037
		12	1.79056
		13	1.76524
		14	1.62615
		15	1.59263
		16	1.36334
		17	1.7536
		18	1.50387
		19	1.56354
		20	1.48911
		21	1.59247
		22	1.77827
		23	1.99186
		24	1.89633
		25	1.80057
		26	2.09052
		27	2.56245
		28	2.38007
		29	2.38824
		30	2.37929
		31	2.38081
		32	2.11638
		33	1.82082
		34	1.53853
		35	1.54283
		36	1.4388
		37	1.4902
		38	1.66831
		39	1.6222
		40	1.74367
		41	1.61702
		42	1.63569
		43	1.69015
		44	1.64723
		45	1.41404
		46	1.40974
		47	1.30802
		48	1.68282
		49	2.01121
		50	2.331
		51	2.50276
		52	2.48563
		53	2.28893
		54	2.41241
		55	2.09359
		56	3.1238
		57	2.90987
		58	2.98659
		59	2.37777
		60	2.61606
		61	2.59032
		62	2.57689
		63	2.23157
		64	2.06798
		65	1.99079
		66	1.74405
		67	1.93492
		68	1.95764
		69	1.98896
		70	1.9618
		71	2.21483
		72	2.1818
		73	2.12228
		74	2.13728
		75	2.51287
		76	3.01938
		77	3.04891
		78	2.98773
		79	2.90907
		80	2.76978
		81	2.73668
		82	2.93092
		83	2.76492
		84	2.95092
		85	2.74523
		86	2.83008
		87	2.7608
		88	3.04538
		89	3.24254
		90	3.7472
		91	3.54811
		92	3.51645
		93	3.3707
		94	3.27576
		95	3.31314
		96	3.0767
		97	3.24436
		98	3.2511
		99	3.19037
		100	3.1512
		101	3.64576
		102	3.89282
		103	3.73623
		104	3.4555
		105	3.17068
		106	3.37521
		107	3.24335
		108	3.52302
		109	3.53839
		110	3.71322
		111	3.94454
		112	3.7487
		113	3.7336
		114	2.88585
		115	3.13907
		116	3.31451
		117	3.36573
		118	3.27588
		119	3.29988
		120	3.20952
		121	3.12353
		122	2.96518
		123	3.01863
		124	3.51113
		125	2.69401
		126	5.11287
		127	4.57148
		128	3.79951
		129	2.43804
		130	3.00078
		131	2.71152
		132	2.96169
		133	2.35668
		134	2.92756
		135	3.11258
		136	2.84309
		137	3.15198
		138	3.22304
		139	3.27605
		140	3.36719
		141	3.15968
		142	3.2957
		143	3.6448
		144	2.7845
		145	2.79958
		146	2.87371
		147	2.92756
		148	2.9283
		149	2.94235
		150	2.98702
		151	2.9245
		152	3.06551
		153	3.51924
		154	3.43325
		155	3.80147
		156	3.91786
		157	4.03674
		158	3.97812
		159	3.98591
		160	2.63731
		161	3.2503
		162	3.03364
		163	2.58301
		164	2.63583
		165	2.6382
		166	2.58594
		167	2.57767
		168	2.30641
		169	2.38141
		170	2.30893
		171	2.3714
		172	2.21216
		173	2.31646
		174	2.17576
		175	2.2621
		176	2.53159
		177	2.4126
		178	2.59061
		179	2.46997
		180	2.56901
		181	2.43693
		182	2.45891
		183	2.36418
		184	2.40884
		185	2.3754
		186	2.48485
		187	2.56639
		188	2.45664
		189	2.38428
		190	2.40354
		191	2.08481
		192	2.43738
		193	2.50051
		194	1.64838
		195	2.40323
		196	2.79959
		197	2.20397
		198	1.94723
		199	1.90155
		200	1.91515
		201	1.96108
		202	2.04105
		203	2.19203
		204	2.31117
		205	2.5411
		206	2.66524
		207	2.64933
		208	2.70441
		209	2.86168
		210	2.54836
		211	2.59046
		212	2.71782
		213	2.503
		214	2.30098
		215	2.17615
		216	2.3222
		217	2.36998
		218	2.39599
		219	2.40448
		220	2.53119
		221	2.56604
		222	2.35671
		223	4.21986
		224	2.75775
		225	2.6582
		226	3.09684
		227	2.27845
		228	1.6773
		229	2.46778
		230	2.52357
		231	2.70329
		232	2.64185
		233	2.36512
		234	2.13985
		235	1.94945
		236	2.00675
		237	1.97181
		238	1.93839
		239	1.80932
		240	1.57097
		241	1.55845
		242	1.35253
		243	1.33486
		244	1.37209
		245	1.32798
		246	1.43691
		247	1.46131
		248	1.68399
		249	1.72152
		250	1.73049
		251	1.85896
		252	1.73461
		253	1.66933
		254	1.83981
		255	1.85184
		256	1.56238
		257	1.46406
		258	1.368
		259	1.22862
		260	1.42319
		261	0.836634
		262	0.637821
		263	0.829293
		264	0.688909
		265	0.889313
		266	1.05157
		267	0.935496
		268	0.891324
		269	0.858069
		270	0.939326
		271	1.17201
		272	1.20831
		273	1.16654
		274	1.17756
		275	1.28106
		276	1.22906
		277	0.892123
		278	0.691889
		279	0.686012
		280	0.506477
		281	0.271834
		282	0.183113
		283	0.227609
		284	0.704496
		285	0.669828
		286	0.51447
		287	1.04
		288	1.58647
		289	2.02404
		290	2.15776
		291	2.50687
		292	2.68871
		293	2.60318
		294	2.557
		295	2.7183
		296	2.99507
		297	2.88487
		298	3.08435
		299	3.62293
		300	4.38855
		301	3.59962
		302	6.12178
		303	6.92694
		304	6.71202
		305	6.79079
		306	6.72582
		307	6.7686
		308	7.13265
		309	7.37843
		310	7.53542
		311	8.96418
		312	10.2398
		313	9.70212
		314	11.0822
		315	11.184
		316	10.3735
		317	10.2996
		318	11.4809
		319	11.785
		320	11.3646
		321	10.1216
		322	9.33981
		323	7.4912
		324	6.28678
		325	5.02375
		326	4.09573
		327	3.71661
		328	3.85377
		329	4.36603
		330	4.36837
		331	4.49925
		332	4.8405
		333	5.66645
		334	5.89332
		335	6.99107
		336	8.18659
		337	8.19568
		338	8.32796
		339	8.76305
		340	10.7074
		341	11.4964
		342	12.6984
		343	12.2062
		344	13.6542
		345	12.5578
		346	10.5541
		347	10.7069
		348	9.47911
		349	10.0776
		350	9.08238
		351	7.53444
		352	7.30276
		353	6.75183
		354	5.92381
		355	4.74752
		356	4.41663
		357	3.80422
		358	3.72215
		359	3.98046
		360	4.80734
		361	4.76062
		362	5.22729
		363	4.57251
		364	4.35318
		365	5.2403
		366	6.27683
		367	7.86098
		368	8.87056
		369	10.5167
		370	12.3586
		371	13.8917
		372	15.7494
		373	16.1234
		374	17.116
		375	15.8067
		376	14.2301
		377	14.8682
		378	14.9754
		379	12.7576
		380	12.3362
		381	12.3054
		382	14.0941
		383	14.8478
		384	16.098
		385	16.8767
		386	16.9601
		387	14.8227
		388	14.3191
		389	14.9989
		390	14.6878
		391	13.05
		392	12.1007
		393	12.5991
		394	11.5792
		395	11.8258
		396	12.6267
		397	11.0962
		398	9.82205
		399	8.30144
		400	7.59469
		401	8.24732
		402	9.78535
		403	9.9459
		404	11.5713
		405	12.7237
		406	14.5518
		407	14.2523
		408	16.0936
		409	16.2134
		410	14.8275
		411	14.624
		412	16.8247
		413	18.2488
		414	20.2729
		415	19.8163
		416	18.3908
		417	16.2643
		418	16.0791
		419	14.2251
		420	13.8903
		421	14.3865
		422	14.659
		423	15.163
		424	17.0693
		425	17.4496
		426	16.7224
		427	17.641
		428	16.9115
		429	15.7736
		430	14.0302
		431	13.1012
		432	11.6555
		433	9.82921
		434	10.6393
		435	10.1477
		436	11.269
		437	10.9967
		438	12.0367
		439	13.3202
		440	15.1983
		441	16.8901
		442	18.1147
		443	19.8431
		444	20.9486
		445	22.084
		446	23.128
		447	23.3792
		448	21.88
		449	20.6798
		450	18.7615
		451	17.8243
		452	18.3961
		453	19.9403
		454	21.4205
		455	22.735
		456	21.8609
		457	20.3441
		458	19.3771
		459	17.5898
		460	16.5892
		461	15.7722
		462	16.8171
		463	16.4496
		464	16.769
		465	18.0846
		466	17.3965
		467	18.9536
		468	19.4664
		469	21.4079
		470	20.7452
		471	20.4541
		472	18.6164
		473	18.1216
		474	18.6834
		475	17.42
		476	15.3833
		477	13.8488
		478	11.8785
		479	10.7496
		480	8.9995
		481	8.57289
		482	7.00835
		483	7.23907
		484	5.87708
		485	7.00394
		486	7.24637
		487	9.20854
		488	8.00904
		489	7.11302
		490	6.31232
		491	5.08507
		492	4.09831
		493	3.72936
		494	3.70745
		495	4.04118
		496	4.42152
		497	4.82041
		498	3.77969
		499	3.1738
		500	3.20792
		501	3.13478
		502	2.87932
		503	2.538
		504	2.46374
		505	2.28736
		506	2.25391
		507	2.08386
		508	2.2821
		509	2.52732
		510	2.74095
		511	2.80568
		512	2.73661
		513	2.75536
		514	4.3555
		515	2.69633
		516	2.68676
		517	2.58185
		518	2.3695
		519	2.1303
		520	2.1142
		521	2.28242
		522	2.32172
		523	2.50604
		524	2.69397
		525	2.69747
		526	2.3875
		527	2.4742
		528	2.55502
		529	2.68203
		530	2.82784
		531	2.55832
		532	2.64455
		533	2.57276
		534	2.56418
		535	2.54873
		536	2.2483
		537	2.29223
		538	2.11063
		539	2.04626
		540	2.01123
		541	2.15435
		542	2.42031
		543	2.46143
		544	2.44268
		545	2.51479
		546	2.63566
		547	2.88936
		548	3.10715
		549	3.12561
		550	3.26804
		551	3.17012
		552	2.71594
		553	2.91175
		554	2.7366
		555	2.34558
		556	2.30403
		557	1.92643
		558	2.04381
		559	1.65783
		560	1.12439
		561	0.859135
		562	0.444039
		563	0.24983
		564	0.337535
		565	0.300627
		566	0.238774
		567	0.371316
		568	0.602725
		569	0.765925
		570	0.889313
		571	1.06406
		572	1.43797
		573	1.41992
		574	1.27279
		575	1.27558
		576	1.15587
		577	0.724883
		578	0.679315
		579	0.264269
		580	0.237093
		581	0.480733
		582	0.806409
		583	0.810357
		584	0.930533
		585	0.687205
		586	1.30706
		587	2.35065
		588	2.73727
		589	1.86877
		590	0.917946
		591	1.13823
		592	1.22445
		593	0.960636
		594	0.955903
		595	0.791579
		596	0.622475
		597	0.666037
		598	0.842425
		599	0.771138
		600	0.698735
		601	0.59726
		602	0.800771
		603	1.11707
		604	1.07841
		605	8.37191
		606	6.8941
		607	6.49464
		608	5.02063
		609	4.67964
		610	4.42402
		611	5.17232
		612	5.51922
		613	7.93929
		614	1.09224
		615	1.41083
		616	0.852964
		617	0.817148
		618	1.03664
		619	1.02115
		620	1.24178
		621	1.24288
		622	1.47995
		623	1.30138
		624	0.99694
		625	0.970078
		626	1.1301
		627	1.32053
		628	1.17546
		629	1.04164
		630	0.683182
		631	1.10075
		632	0.932615
		633	0.949132
		634	0.595074
		635	0.496229
		636	1.05585
		637	0.951652
		638	0.751852
		639	0.804101
		640	0.823696
		641	0.808099
		642	0.918662
		643	0.768778
		644	0.84815
		645	1.0539
		646	1.05364
		647	1.10896
		648	0.97669
		649	1.05862
		650	0.713111
		651	0.746761
		652	0.494545
		653	0.435736
		654	0.41914
		655	0.41797
		656	0.394505
		657	0.349287
		658	0.254328
		659	0.279772
		660	0.259827
		661	0.29786
		662	0.468042
		663	0.568593
		664	0.582368
		665	0.342812
		666	0.249392
		667	0.329654
		668	0.654425
		669	0.551425
		670	0.51467
		671	0.379861
		672	0.367655
		673	0.489064
		674	0.435642
		675	0.406612
		676	0.355594
		677	0.36207
		678	0.478822
		679	0.400888
		680	0.411806
		681	0.44263
		682	0.364726
		683	0.521937
		684	0.625082
		685	0.843902
		686	0.806484
		687	0.328413
		688	0.517958
		689	0.740057
		690	0.507764
		691	0.281477
		692	0.219375
		693	0.0961297
		694	0.123026
		695	0.252869
		696	0.224133
		697	0.274239
		698	0.292981
		699	0.440698
		700	0.619009
		701	0.655919
		702	0.687943
		703	0.581566
		704	0.502052
		705	0.712533
		706	0.782705
		707	1.21014
		708	1.34409
		709	0.902692
		710	0.46816
		711	1.16586
		712	0.7837
		713	0.822751
		714	1.09979
		715	1.24742
		716	1.47763
		717	1.49469
		718	1.60094
		719	1.35103
		720	1.15966
		721	1.37852
		722	1.45177
		723	1.49116
		724	1.54919
		725	1.43939
		726	1.32791
		727	1.05316
		728	1.12864
		729	1.11024
		730	1.12155
		731	1.17752
		732	1.44756
		733	1.25701
		734	1.26286
		735	1.30012
		736	1.34343
		737	1.38963
		738	1.38941
		739	1.23004
		740	1.1389
		741	1.18367
		742	1.19697
		743	1.14391
		744	1.18004
		745	1.4143
		746	1.43862
		747	0.944157
		748	0.912736
		749	1.0454
		750	1.08786
		751	0.915853
		752	1.2087
		753	0.752926
		754	0.585246
		755	0.83965
		756	0.553527
		757	0.536065
		758	0.419595
		759	0.477061
		760	0.590879
		761	0.582498
		762	0.752018
		763	0.76448
		764	0.74924
		765	0.713244
		766	0.686258
		767	0.673562
		768	0.758492
		769	0.795636
		770	0.797075
		771	0.85747
		772	0.910157
		773	0.810539
		774	0.817724
		775	1.00781
		776	0.990243
		777	0.913014
		778	0.983945
		779	1.01533
		780	1.00828
		781	0.847371
		782	0.934961
		783	1.05679
		784	0.929299
		785	1.02347
		786	1.0141
		787	0.91043
		788	0.883759
		789	0.937233
		790	0.948739
		791	0.866004
		792	0.849035
		793	0.854803
		794	0.914523
		795	0.811934
		796	0.80918
		797	0.974938
		798	0.899561
		799	1.07633
		800	1.12631
		801	0.963249
		802	0.936581
		803	0.904988
		804	0.875726
		805	0.791547
		806	0.833178
		807	0.819697
		808	0.832799
		809	0.832138
		810	0.872814
		811	0.754117
		812	0.799763
		813	0.862708
		814	1.00356
		815	0.924851
		816	0.847751
		817	1.04474
		818	1.19679
		819	1.25218
		820	1.17532
		821	1.49187
		822	1.39917
		823	0.951327
		824	1.24131
		825	1.46706
		826	1.20178
		827	1.0808
		828	1.26497
		829	1.30934
		830	1.1007
		831	1.14096
		832	1.26313
		833	1.18928
		834	1.03758
		835	1.29844
		836	1.41538
		837	1.14117
		838	1.11705
		839	1.55306
		840	1.57655
		841	1.23777
		842	0.96336
		843	1.06375
		844	1.24669
		845	0.850566
		846	0.81949
		847	0.669231
		848	0.608858
		849	0.78544
		850	0.722059
		851	0.487792
		852	0.631427
		853	0.753607
		854	0.674305
		855	0.439012
		856	0.528785
		857	0.545642
		858	0.471855
		859	0.385309
		860	0.42874
		861	0.420763
		862	0.422663
		863	0.451552
		864	0.432951
		865	0.418376
		866	0.502586
		867	0.435655
		868	0.232772
		869	0.318099
		870	0.267096
		871	0.647203
		872	0.640297
		873	0.649845
		874	0.511081
		875	0.418298
		876	0.457438
		877	0.554519
		878	0.691098
		879	0.693511
		880	0.613312
		881	0.542414
		882	0.668995
		883	0.655908
		884	0.699268
		885	0.601301
		886	0.337894
		887	0.556184
		888	0.801058
		889	0.541133
		890	0.423427
		891	0.386904
		892	0.381594
		893	0.464629
		894	0.433172
		895	0.257851
		896	0.403951
		897	0.432429
		898	0.313655
		899	0.330594
		900	0.3173
		901	0.323511
		902	0.367169
		903	0.328624
		904	0.365818
		905	0.365297
		906	0.396133
		907	0.335201
		908	0.324476
		909	0.363044
		910	0.382138
		911	0.312818
		912	0.236996
		913	0.358129
		914	0.344464
		915	0.295524
		916	0.273371
		917	0.268336
		918	0.497997
		919	0.538745
		920	0.321691
		921	0.296642
		922	0.471503
		923	0.457683
		924	0.284307
		925	0.4829
		926	0.651492
		927	0.551474
		928	0.417901
		929	0.594598
		930	0.623909
		931	0.364901
		932	0.533274
		933	0.742495
		934	0.77834
		935	0.551622
		936	0.638897
		937	0.508776
		938	0.614612
		939	0.526835
		940	0.636166
		941	0.91046
		942	0.642929
		943	0.59595
		944	0.767932
		945	0.600717
		946	0.48321
		947	0.401333
		948	0.560868
		949	0.706591
		950	0.820787
		951	0.820761
		952	1.00577
		953	0.995324
		954	0.908397
		955	0.791263
		956	0.736063
		957	0.679019
		958	0.760014
		959	0.737013
		960	0.932836
		961	1.03118
		962	0.896835
		963	0.859081
		964	0.656341
		965	0.740385
		966	0.900141
		967	0.910179
		968	0.819456
		969	0.78737
		970	0.83719
		971	1.09291
		972	0.85595
		973	1.00384
		974	1.00413
		975	0.845674
		976	0.717636
		977	0.655597
		978	0.546347
		979	0.288581
		980	0.31558
		981	0.325435
		982	0.378121
		983	0.355936
		984	0.186385
		985	0.161119
		986	0.274066
		987	0.292479
		988	0.529196
		989	0.551732
		990	0.476098
		991	0.417833
		992	0.469372
		993	0.608413
		994	0.520266
		995	0.631521
		996	0.704886
		997	0.757449
		998	1.44563
		999	1.23821
		1000	1.00977
		1001	0.874286
		1002	0.870699
		1003	0.969591
		1004	0.638456
		1005	0.601471
		1006	0.550324
		1007	0.649967
		1008	0.731324
		1009	0.949066
		1010	0.823331
		1011	0.818903
		1012	0.941041
		1013	0.957095
		1014	1.06982
		1015	0.663836
		1016	0.623571
		1017	0.605748
		1018	0.73509
		1019	0.671998
		1020	0.545668
		1021	0.395213
		1022	0.297879
		1023	0.320649
		1024	0.551979
		1025	0.448789
		1026	0.323827
		1027	0.394345
		1028	0.359061
		1029	0.613521
		1030	0.519796
		1031	0.584101
		1032	0.425821
		1033	0.508167
		1034	0.530321
		1035	0.5857
		1036	0.561515
		1037	0.502024
		1038	0.702312
		1039	0.723696
		1040	0.959503
		1041	0.907693
		1042	0.622917
		1043	0.903991
		1044	1.27808
		1045	1.16543
		1046	0.95597
		1047	1.33576
		1048	1.87895
		1049	1.75027
		1050	1.54317
		1051	2.28048
		1052	2.76752
		1053	2.53141
		1054	2.66525
		1055	3.37124
		1056	3.51151
		1057	3.2819
		1058	3.68421
		1059	4.24027
		1060	4.18942
		1061	4.10106
		1062	3.19966
		1063	3.09719
		1064	2.81976
		1065	2.3847
		1066	2.21579
		1067	3.14835
		1068	1.90095
		1069	1.09603
		1070	1.26702
		1071	0.965091
		1072	1.00326
		1073	1.30497
		1074	1.39924
		1075	2.10959
		1076	2.22657
		1077	2.47707
		1078	2.25343
		1079	2.21878
		1080	2.13247
		1081	1.94775
		1082	2.30642
		1083	2.1035
		1084	2.0991
		1085	2.08625
		1086	1.9998
		1087	1.68848
		1088	1.83569
		1089	2.26796
		1090	2.35809
		1091	2.55471
		1092	2.48998
		1093	2.60579
		1094	2.85602
		1095	2.5489
		1096	2.28283
		1097	2.13943
		1098	2.00258
		1099	1.69937
		1100	1.37655
		1101	1.24433
		1102	1.20777
		1103	1.58638
		1104	1.69877
		1105	1.66736
		1106	2.02311
		1107	2.30034
		1108	2.04399
		1109	1.97106
		1110	1.97652
		1111	1.69081
		1112	2.19403
		1113	1.91502
		1114	1.92571
		1115	2.0134
		1116	1.8639
		1117	2.43025
		1118	2.62176
		1119	2.8407
		1120	2.59092
		1121	2.10952
		1122	1.70905
		1123	1.41542
		1124	1.23304
		1125	1.00156
		1126	0.424566
		1127	0.458374
		1128	0.556494
		1129	1.41959
		1130	1.39698
		1131	1.2886
		1132	1.51895
		1133	1.62453
		1134	2.20107
		1135	1.97229
		1136	2.21142
		1137	2.54035
		1138	2.89022
		1139	2.73892
		1140	2.79962
		1141	1.87286
		1142	1.75129
		1143	1.72132
		1144	1.99752
		1145	1.8541
		1146	1.52328
		1147	1.196
		1148	0.969659
		1149	0.750682
		1150	0.829831
		1151	1.45694
		1152	1.40489
		1153	1.0445
		1154	0.94625
		1155	1.02305
		1156	1.21872
		1157	1.17221
		1158	1.34449
		1159	1.81174
		1160	1.97003
		1161	1.86666
		1162	2.00424
		1163	1.98681
		1164	2.85333
		1165	2.63926
		1166	2.49063
		1167	2.2073
		1168	2.05389
		1169	1.87564
		1170	1.70539
		1171	1.58876
		1172	1.44049
		1173	1.43152
		1174	1.17377
		1175	0.681956
		1176	0.955057
		1177	0.591734
		1178	1.06662
		1179	1.30871
		1180	1.17745
		1181	1.50249
		1182	1.61809
		1183	1.64575
		1184	1.32342
		1185	1.23572
		1186	2.09109
		1187	1.0581
		1188	2.52098
		1189	1.83885
		1190	2.09713
		1191	2.09691
		1192	1.95646
		1193	1.91332
		1194	2.03917
		1195	1.44053
		1196	1.38322
		1197	0.812678
		1198	1.26102
		1199	1.51449
		1200	2.34058
		1201	2.32305
		1202	2.03099
		1203	2.22747
		1204	2.50173
		1205	2.90997
		1206	2.83379
		1207	2.76553
		1208	2.66016
		1209	2.31841
		1210	2.20462
		1211	2.05497
		1212	2.18749
		1213	2.09599
		1214	2.57977
		1215	2.85394
		1216	3.03584
		1217	3.07193
		1218	3.06706
		1219	3.28668
		1220	4.2075
		1221	3.7621
		1222	4.4072
		1223	3.30523
		1224	3.95153
		1225	3.22608
		1226	3.20451
		1227	2.7644
		1228	2.76312
		1229	2.70369
		1230	2.39821
		1231	2.23592
		1232	2.14773
		1233	1.9165
		1234	1.70129
		1235	1.50313
		1236	1.3403
		1237	1.15878
		1238	1.15726
		1239	1.10594
		1240	1.45805
		1241	1.5689
		1242	1.54005
		1243	1.69483
		1244	1.6973
		1245	1.99289
		1246	2.02687
		1247	2.54552
		1248	2.59382
		1249	2.6005
		1250	3.04574
		1251	3.05953
		1252	3.41807
		1253	3.15224
		1254	3.62066
		1255	3.2841
		1256	3.33893
		1257	2.65284
		1258	3.3125
		1259	3.1702
		1260	3.00774
		1261	2.81491
		1262	2.82947
		1263	2.49598
		1264	2.2686
		1265	2.28244
		1266	2.19977
		1267	2.13911
		1268	1.89656
		1269	1.5165
		1270	1.76441
		1271	1.38692
		1272	1.05433
		1273	1.37878
		1274	1.03231
		1275	0.945697
		1276	0.809743
		1277	0.760197
		1278	0.757248
		1279	0.918662
		1280	1.00449
		1281	1.14464
		1282	1.02465
		1283	1.58612
		1284	1.25245
		1285	1.86426
		1286	3.63657
		1287	2.7862
		1288	1.46147
		1289	2.025
		1290	2.75395
		1291	2.14678
		1292	2.41084
		1293	2.24695
		1294	2.15936
		1295	2.04579
		1296	1.91384
		1297	1.81356
		1298	1.38336
		1299	1.28436
		1300	1.29678
		1301	1.21604
		1302	1.04152
		1303	0.929347
		1304	1.48254
		1305	1.66995
		1306	1.9076
		1307	1.96571
		1308	2.00403
		1309	2.20394
		1310	2.39387
		1311	2.6125
		1312	2.73019
		1313	2.54943
		1314	2.50435
		1315	2.45533
		1316	2.38969
		1317	2.46106
		1318	2.24713
		1319	2.06162
		1320	1.94874
		1321	1.66843
		1322	1.63956
		1323	1.60726
		1324	1.77055
		1325	1.52085
		1326	1.65754
		1327	1.77329
		1328	1.70156
		1329	1.52125
		1330	1.53046
		1331	1.68455
		1332	1.45148
		1333	1.49016
		1334	1.57313
		1335	1.67738
		1336	1.75111
		1337	1.98948
		1338	2.07661
		1339	1.97359
		1340	1.68501
		1341	1.63417
		1342	1.65519
		1343	1.42119
		1344	1.36578
		1345	1.19805
		1346	1.00857
		1347	1.53247
		1348	1.13352
		1349	1.56395
		1350	1.51035
		1351	1.64961
		1352	1.64496
		1353	1.8779
		1354	1.94065
		1355	2.3447
		1356	2.09047
		1357	2.23735
		1358	2.37289
		1359	2.53834
		1360	2.87233
		1361	2.89878
		1362	2.59641
		1363	2.19723
		1364	4.46807
		1365	3.45694
		1366	3.39957
		1367	2.86636
		1368	2.20671
		1369	2.49214
		1370	2.41074
		1371	2.79209
		1372	2.53833
		1373	2.77866
		1374	3.44527
		1375	3.12097
		1376	3.27047
		1377	2.99144
		1378	2.70346
		1379	2.3476
		1380	2.16878
		1381	1.76964
		1382	2.13413
		1383	2.02342
		1384	2.21363
		1385	2.34081
		1386	2.03618
		1387	2.43678
		1388	2.13502
		1389	2.63157
		1390	2.2792
		1391	2.83929
		1392	4.21535
		1393	2.40361
		1394	2.47091
		1395	3.36977
		1396	4.3748
		1397	5.7243
		1398	4.3471
		1399	3.64763
		1400	4.15023
		1401	3.09615
		1402	2.25072
		1403	2.41829
		1404	3.47375
		1405	2.92259
		1406	3.28622
		1407	2.8282
		1408	2.19356
		1409	2.30536
		1410	2.3799
		1411	2.63443
		1412	2.85709
		1413	2.93462
		1414	3.86419
		1415	4.07346
		1416	4.14834
		1417	2.60688
		1418	2.24232
		1419	2.84678
		1420	2.38435
		1421	1.54944
		1422	1.74458
		1423	1.75833
		1424	1.51493
		1425	1.37138
		1426	1.52206
		1427	1.48164
		1428	1.83124
		1429	1.74952
		1430	1.88914
		1431	1.85865
		1432	2.05442
		1433	2.00413
		1434	2.3251
		1435	2.36894
		1436	2.31559
		1437	2.19941
		1438	1.79943
		1439	1.68776
		1440	1.51167
		1441	1.14819
		1442	1.04606
		1443	1.42994
		1444	1.74447
		1445	1.33662
		1446	1.37375
		1447	1.7527
		1448	1.34421
		1449	1.47433
		1450	1.19435
		1451	1.06348
		1452	0.782444
		1453	1.03123
		1454	1.21223
		1455	1.2722
		1456	1.61452
		1457	1.85587
		1458	2.42216
		1459	2.72606
		1460	2.34878
		1461	1.92954
		1462	2.00969
		1463	2.06694
		1464	2.04372
		1465	2.29378
		1466	2.4623
		1467	3.03193
		1468	3.06897
		1469	2.87529
		1470	2.76026
		1471	2.83611
		1472	2.82697
		1473	2.795
		1474	2.83428
		1475	3.07061
		1476	3.44528
		1477	2.06393
		1478	2.17384
		1479	2.25385
		1480	2.76617
		1481	2.66033
		1482	2.77622
		1483	2.50928
		1484	2.28656
		1485	2.08676
		1486	2.09242
		1487	1.59088
		1488	1.32751
		1489	0.969318
		1490	0.928951
		1491	0.930845
		1492	0.824932
		1493	0.461923
		1494	0.547656
		1495	1.25148
		1496	1.27634
		1497	1.61663
		1498	1.55145
		1499	1.97217
		1500	1.53434
		1501	1.98103
		1502	2.02086
		1503	1.80026
		1504	2.42488
		1505	2.2434
		1506	2.84303
		1507	3.26563
		1508	3.09712
		1509	2.76264
		1510	2.15743
		1511	1.1448
		1512	1.92442
		1513	2.61144
		1514	1.86668
		1515	1.48149
		1516	1.21501
		1517	1.68441
		1518	1.16347
		1519	0.673329
		1520	0.716135
		1521	0.722298
		1522	0.91599
		1523	1.64184
		1524	1.95535
		1525	2.0913
		1526	2.4321
		1527	2.27433
		1528	2.16582
		1529	2.33568
		1530	3.20098
		1531	3.55948
		1532	3.06745
		1533	3.14564
		1534	2.88893
		1535	2.71968
		1536	3.5648
		1537	3.10814
		1538	2.77737
		1539	2.55115
		1540	2.42388
		1541	2.06387
		1542	1.99222
		1543	1.91283
		1544	1.86824
		1545	1.472
		1546	1.09978
		1547	1.25964
		1548	1.83027
		1549	2.96225
		1550	2.41271
		1551	2.0296
		1552	1.81168
		1553	2.14201
		1554	3.64121
		1555	3.90304
		1556	3.26421
		1557	3.21019
		1558	3.22959
		1559	3.64101
		1560	3.93244
		1561	3.74426
		1562	2.65397
		1563	2.73894
		1564	2.37896
		1565	1.77396
		1566	1.74656
		1567	1.66683
		1568	1.71305
		1569	1.68226
		1570	1.6494
		1571	1.98657
		1572	2.07742
		1573	2.26573
		1574	2.40056
		1575	3.05842
		1576	2.80777
		1577	2.22805
		1578	2.32092
		1579	2.19907
		1580	2.01589
		1581	1.87599
		1582	1.79587
		1583	1.90678
		1584	1.9807
		1585	2.39355
		1586	2.66744
		1587	2.53037
		1588	1.83646
		1589	2.17281
		1590	2.13341
		1591	2.01522
		1592	2.2235
		1593	1.85898
		1594	1.87472
		1595	1.8794
		1596	2.22252
		1597	2.14852
		1598	2.03035
		1599	1.87452
		1600	1.6602
		1601	1.61439
		1602	1.6902
		1603	1.76667
		1604	1.77472
		1605	2.17898
		1606	2.12958
		1607	2.24785
		1608	2.2673
		1609	2.6369
		1610	2.71315
		1611	2.70122
		1612	2.9051
		1613	3.0968
		1614	2.39742
		1615	2.60794
		1616	2.1464
		1617	1.91241
		1618	1.87872
		1619	1.8438
		1620	1.85045
		1621	1.51349
		1622	1.31921
		1623	1.13734
		1624	1.04223
		1625	1.03656
		1626	1.11369
		1627	1.09282
		1628	1.25799
		1629	1.35083
		1630	1.73899
		1631	1.64983
		1632	1.74525
		1633	1.99783
		1634	2.16503
		1635	2.10832
		1636	2.25327
		1637	2.22254
		1638	2.13429
		1639	1.79625
		1640	1.70344
		1641	1.37139
		1642	1.21887
		1643	1.28732
		1644	1.1233
		1645	1.1559
		1646	1.32045
		1647	0.584523
		1648	1.26554
		1649	0.989717
		1650	1.70908
		1651	1.87139
		1652	1.99348
		1653	1.71612
		1654	1.70249
		1655	1.44621
		1656	1.62433
		1657	1.30629
		1658	1.25243
		1659	1.49616
		1660	1.44901
		1661	1.54452
		1662	1.52828
		1663	1.75584
		1664	1.9255
		1665	2.17973
		1666	2.0777
		1667	8.39092
		1668	6.91706
		1669	6.06883
		1670	4.12838
		1671	4.01474
		1672	3.96737
		1673	5.09902
		1674	5.97529
		1675	8.50309
		1676	2.55086
		1677	2.60261
		1678	2.12631
		1679	1.96812
		1680	1.97266
		1681	1.82802
		1682	1.80664
		1683	1.65423
		1684	1.58588
		1685	1.41195
		1686	1.27335
		1687	1.05199
		1688	1.34934
		1689	1.47711
		1690	1.20727
		1691	1.28532
		1692	0.882787
		1693	1.37037
		1694	1.40549
		1695	1.37188
		1696	1.30086
		1697	1.25145
		1698	0.996547
		1699	0.738219
		1700	0.646463
		1701	0.817571
		1702	0.696681
		1703	0.659614
		1704	0.623539
		1705	0.51084
		1706	0.383329
		1707	0.537863
		1708	0.660026
		1709	0.662531
		1710	0.585183
		1711	0.755566
		1712	0.543879
		1713	0.639701
		1714	0.319091
		1715	0.331323
		1716	0.435971
		1717	0.461362
		1718	0.500704
		1719	0.438497
		1720	0.412287
		1721	0.371748
		1722	0.571063
		1723	0.666382
		1724	0.901559
		1725	0.750436
		1726	1.08862
		1727	0.96429
		1728	0.907596
		1729	1.20743
		1730	1.80164
		1731	0.857804
		1732	0.885689
		1733	0.754912
		1734	0.922632
		1735	1.22399
		1736	0.783785
		1737	0.554618
		1738	1.16378
		1739	1.13909
		1740	0.787701
		1741	0.923723
		1742	1.20514
		1743	1.14785
		1744	1.19162
		1745	0.76893
		1746	0.459625
		1747	0.296786
		1748	0.234622
		1749	0.446512
		1750	0.499201
		1751	0.422885
		1752	0.316193
		1753	0.514862
		1754	0.579304
		1755	0.621895
		1756	0.560161
		1757	0.678913
		1758	0.679418
		1759	0.687195
		1760	0.594275
		1761	0.766669
		1762	0.943788
		1763	0.778976
		1764	0.615951
		1765	0.625564
		1766	0.651974
		1767	0.599131
		1768	0.572433
		1769	1.1304
		1770	1.18797
		1771	0.769391
		1772	0.670829
		1773	1.24729
		1774	0.794121
		1775	0.625359
		1776	0.814624
		1777	0.820041
		1778	1.03768
		1779	1.0252
		1780	1.09229
		1781	0.824528
		1782	0.585373
		1783	0.728766
		1784	0.760409
		1785	0.776731
		1786	0.85331
		1787	0.775732
		1788	0.833282
		1789	0.707526
		1790	0.751993
		1791	0.756893
		1792	0.724058
		1793	0.786973
		1794	1.10224
		1795	1.02487
		1796	1.06803
		1797	1.15725
		1798	1.22199
		1799	1.35364
		1800	1.35309
		1801	1.19954
		1802	0.954342
		1803	0.929671
		1804	0.995765
		1805	0.84078
		1806	0.826142
		1807	0.973726
		1808	1.00008
		1809	0.776977
		1810	0.807149
		1811	0.948167
		1812	0.913195
		1813	0.777422
		1814	1.13425
		1815	1.19319
		1816	1.00429
		1817	1.18546
		1818	0.945816
		1819	0.762842
		1820	0.891919
		1821	0.623909
		1822	0.772868
		1823	0.738068
		1824	0.911698
		1825	0.836457
		1826	0.866075
		1827	0.87967
		1828	0.859537
		1829	0.786806
		1830	0.846986
		1831	0.853106
		1832	0.857493
		1833	0.821916
		1834	0.83652
		1835	0.790221
		1836	0.710835
		1837	0.804818
		1838	0.792499
		1839	0.669751
		1840	0.656272
		1841	0.635017
		1842	0.677888
		1843	0.58971
		1844	0.627304
		1845	0.629864
		1846	0.667162
		1847	0.81623
		1848	0.595416
		1849	0.53653
		1850	0.428813
		1851	0.54822
		1852	0.564234
		1853	0.535153
		1854	0.531698
		1855	0.612643
		1856	0.68927
		1857	0.698579
		1858	0.475166
		1859	0.730226
		1860	0.65279
		1861	0.691812
		1862	0.617766
		1863	0.430572
		1864	0.565353
		1865	0.488424
		1866	0.466763
		1867	0.435122
		1868	0.464806
		1869	0.623968
		1870	0.606606
		1871	0.518277
		1872	0.468522
		1873	0.492097
		1874	0.381805
		1875	0.399413
		1876	0.379924
		1877	0.304263
		1878	0.319635
		1879	0.334814
		1880	0.337318
		1881	0.468868
		1882	0.363134
		1883	0.645395
		1884	0.662299
		1885	0.199406
		1886	0.565694
		1887	0.817881
		1888	0.617095
		1889	0.450546
		1890	0.632788
		1891	0.753735
		1892	0.613489
		1893	0.630323
		1894	0.75723
		1895	0.770032
		1896	0.774307
		1897	0.838031
		1898	0.892431
		1899	0.855379
		1900	0.848747
		1901	1.07229
		1902	1.11362
		1903	1.03406
		1904	0.973436
		1905	0.97072
		1906	1.15671
		1907	0.679433
		1908	0.60476
		1909	0.488413
		1910	0.50329
		1911	0.728314
		1912	0.647236
		1913	0.492454
		1914	0.652455
		1915	0.852675
		1916	0.718672
		1917	0.609187
		1918	0.690307
		1919	0.692902
		1920	0.706964
		1921	0.658568
		1922	0.543659
		1923	0.758951
		1924	0.905723
		1925	0.727968
		1926	0.651198
		1927	0.745902
		1928	0.569128
		1929	0.386546
		1930	0.735363
		1931	0.823157
		1932	0.969544
		1933	1.18451
		1934	1.18488
		1935	1.04125
		1936	0.856237
		1937	0.585178
		1938	0.901744
		1939	0.987243
		1940	1.24656
		1941	1.23897
		1942	1.17551
		1943	1.29952
		1944	1.46682
		1945	1.52801
		1946	1.80942
		1947	1.93154
		1948	1.56652
		1949	1.07163
		1950	1.23877
		1951	1.35599
		1952	1.35869
		1953	1.2874
		1954	1.3504
		1955	1.28436
		1956	1.154
		1957	1.04641
		1958	0.921933
		1959	0.886106
		1960	0.782714
		1961	0.72824
		1962	0.64574
		1963	0.728044
		1964	0.765032
		1965	0.695076
		1966	0.675267
		1967	0.60038
		1968	0.525794
		1969	0.436524
		1970	0.49678
		1971	0.477171
		1972	0.409027
		1973	0.416312
		1974	0.430981
		1975	0.431815
		1976	0.365257
		1977	0.40199
		1978	0.32259
		1979	0.363315
		1980	0.601166
		1981	0.554223
		1982	0.291173
		1983	0.350313
		1984	0.528255
		1985	0.473823
		1986	0.252583
		1987	0.415609
		1988	0.588918
		1989	0.471265
		1990	0.237396
		1991	0.487249
		1992	0.569965
		1993	0.432539
		1994	0.467897
		1995	0.716806
		1996	0.765509
		1997	0.489997
[truncated: 1,188 more rows]

## Sheet: Supplementary Figure 7d
Supplementary Figure 7d
		Angle	Atomic models
	37⁰ 3 Down	6.064	1
		6.281	2
		6.388	1
		6.509	2
		6.615	2
		6.716	3
		6.835	3
		6.936	1
		7.045	1
		Angle	Atomic models
	37⁰ 1 Up	20.539	1
		21.373	1
		22.198	1
		22.418	1
		Angle	Atomic models
	4⁰ 1 Up	22.045	1
		24.295	2
		24.766	1
		25.007	2
		25.242	1
		25.713	1
		26.184	1
